# Supplementary material for: Hybrid genome assembly and comprehensive genomic analysis of Lactiplantibacillus pentosus LP309 reveal its probiotic and technological potential
Source: BMC Genomics. 2026 Feb 24;27:325. doi: 10.1186/s12864-026-12678-y (PMC13037094; doi:10.1186/s12864-026-12678-y)
Supplement: Supplementary file 1 — Supplementary Material 1. [file 12864_2026_12678_MOESM1_ESM.xlsx]

## Sheet: Table S1
Supplementary material to:	Hybrid genome assembly and comprehensive genomic analysis of Lactiplantibacillus pentosus LP309 reveal its probiotic and technological potential
Table S1. List of Lactobacillaceae strains included in the present study for ANI (Average Nucleotide Identity) analysis.
Species	Strain	Origin	BioSample	BioProject	Assembly
Lactiplantibacillus pentosus	KCA1	Human	SAMN02469614	PRJNA81575	GCA_000271445.1
Lactiplantibacillus pentosus	SLC13	Mustard pickles	SAMN07267280	PRJNA391376	GCA_002211885.1
Lactiplantibacillus pentosus	LPG1	Table Olive	SAMEA112283686	PRJEB51357	ERZ15610629
Lactiplantibacillus pentosus	DSM 20314	Unknown	SAMN10174879	PRJNA494616	GCA_003641185.1
Lactiplantibacillus pentosus	LP309	Table Olive	SAMEA118838869	PRJEB94968	CDROBZ01
Lactiplantibacillus plantarum	WCFS1	Human	SAMEA3138345	PRJNA356	GCA_000203855.3
Lactiplantibacillus plantarum	SRCM100442	Human	SAMN08707598	PRJNA438180	GCA_009913655.1
Lactiplantibacillus paraplantarum	DSM 100667	Beer	SAMN10174877	PRJNA494614	GCA_003641145.1
Lactobacillus acidophilus	La-14	Human	SAMN02603216	PRJNA196176	GCA_000389675.2
Lacticaseibacillus casei	DSM 20011	Human	SAMD00061035	PRJDB480	GCA_000829055.1
Lactobacillus delbrueckii	DSM 26046	Environment	SAMN06066887	PRJNA355248	GCA_001888925.1
Lactococcus lactis	LAC460	Fermented cereal	SAMN15502559	PRJNA645372	GCA_020463755.1
Levilactobacillus brevis	100D8	Fermented cereal	SAMN04870420	PRJNA318943	GCA_002138395.1
Lactobacillus helveticus	CAUH18	Dairy product	SAMN03982146	PRJNA292623	GCA_001308285.1
Limosilactobacillus reuteri	ZLR003	Pig	SAMN03879966	PRJNA290298	GCA_001618905.1
Lacticaseibacillus rhamnosus	GG	Human	SAMN09685158	PRJNA481623	GCA_003353455.1
Lactobacillus crispatus	DC21.1	Gallus gallus	SAMN11372136	PRJNA531669	GCA_009769205.1
Lactobacillus johnsonii	NCK2677	Mouse	SAMN15520417	PRJNA645941	GCA_014058685.1
Lactobacillus gasseri	2016	Human	SAMN02470136	PRJNA208361	GCA_000439915.2

## Sheet: Table S2
Table S2. Results of ANI (Average Nucleotide Identity) analysis.
	L. acidophilus La-14	L casei DSM 20011	L. delbrueckii DSM 26046	L. pentosus KCA1	L. pentosus LPG1	L. pentosus SLC13	L. plantarum WCFS1	L. plantarum SRCM100442	L. brevis 100D8	L. helveticus CAUH18	L. rhamnosus GG	L. paraplantarum DSM10667	L. reuteri ZLR003	L. pentosus DSM20314	Lp309	L. johnsonii	L. gasseri	L. crispatus
L. acidophilus La-14	100	64.66	67.28	65.07	65.06	65.12	65.26	65.29	65.08	80.10	64.87	65.37	66.94	64.96	65.08	72.85	72.36	79.47
L casei DSM 20011	65.00	100	65.57	66.14	66.50	66.74	66.15	66.23	66.12	66.93	79.30	66.66	65.61	66.05	66.69	64.97	65.15	64.98
L. delbrueckii DSM 26046	68.34	66.33	100	66.15	66.27	66.29	66.03	66.04	66.10	68.56	66.21	66.03	66.78	66.20	66.31	67.66	67.84	68.67
L. pentosus KCA1	65.11	65.86	65.42	100	92.59	92.71	79.50	79.49	68.02	65.29	65.99	79.59	66.90	92.61	92.56	65.52	65.62	65.37
L. pentosus LPG1	65.44	66.24	65.83	92.33	100	97.20	79.51	79.44	67.87	65.75	66.26	79.71	66.82	96.95	97.24	65.54	65.72	65.65
L. pentosus SLC13	65.12	65.96	65.38	92.44	97.20	100	79.40	79.34	67.85	65.38	66.37	79.35	66.77	97.30	97.52	65.50	65.65	65.32
L. plantarum WCFS1	64.99	66.05	65.03	79.36	79.50	79.39	100	99.07	68.00	65.45	65.67	85.51	66.66	79.41	79.61	65.39	65.67	65.01
L. plantarum SRCM100442	65.06	65.95	65.16	79.18	79.28	79.26	99.03	100	67.98	65.49	65.94	85.47	66.69	79.17	79.41	65.55	65.43	65.16
L. brevis 100D8	65.37	66.38	65.19	67.97	68.45	68.39	68.22	68.10	100	66.35	65.86	68.42	67.25	68.48	68.46	65.54	65.69	65.47
L. helveticus CAUH18	79.98	65.84	67.81	65.31	65.42	65.42	65.70	65.54	65.28	100	65.09	65.27	66.59	65.39	65.79	72.19	72.12	80.21
L. rhamnosus GG	65.31	78.89	65.15	66.25	66.27	66.46	66.09	66.18	66.20	65.54	100	66.29	65.94	66.16	66.75	65.14	65.34	65.54
L. paraplantarum DSM10667	65.21	66.02	65.28	79.48	79.75	79.54	85.63	85.58	67.94	65.35	65.84	100	66.83	79.38	79.81	65.59	65.31	65.42
L. reuteri ZLR003	67.02	65.84	65.91	66.91	67.09	66.74	67.03	66.95	67.61	67.38	65.87	66.81	100	67.27	66.83	66.98	66.86	66.87
L. pentosus DSM20314	65.06	65.99	65.33	92.34	97.22	97.35	79.39	79.34	68.09	65.70	65.98	79.42	66.85	100	97.43	65.62	65.47	65.61
Lp309	65.20	66.23	65.58	92.50	97.33	97.36	80.04	79.97	68.12	66.11	66.67	80.25	66.65	97.33	100	65.38	66.24	65.36
L. johnsonii	73.01	65.41	67.21	65.84	65.63	65.84	65.97	65.98	65.37	72.35	65.47	66.13	67.22	65.85	65.86	100	84.83	72.82
L. gasseri	72.58	65.78	67.57	66.23	66.21	66.15	66.11	65.86	65.76	72.39	65.69	65.99	67.50	66.12	66.64	84.95	100	72.40
L. crispatus	79.47	65.48	67.92	65.52	65.71	65.56	65.45	65.50	65.34	80.01	65.34	65.66	67.01	65.60	65.61	72.21	72.16	100

## Sheet: Table S3
Table S3. List of genes identified thorugh automatic and manual annotation with technological and probiotic potential in the genome of L. pentosus LP309
Probiotic/technological property	Locus	Gene	COG	Protein name	Function involved	*Identity blast (%)	*E value	*Entry of accesion (UniProt)
Adhesion	LP309_01425	LP309_01425	COG5295	Mucus-binding protein	Involved in mucus adhesion	56.9	0	F9UP14
	LP309_00943	LP309_00943	COG4932	Mucus-binding protein	Involved in mucus adhesion	67.4	0	F9UME2
	LP309_00888	glnH_1	COG0834	ABC transporter glutamine-binding protein GlnH	Involved in mucus adhesion
	LP309_00809	eno2	COG0148	Enolase 2	Act as adhesins
	LP309_00806	gap	COG0057	Glyceraldehyde-3-phosphate dehydrogenase	Adheres to human colonic mucin
	LP309_00791	luxS	COG1854	S-ribosylhomocysteine lyase	Implicated in biofilm formation
	LP309_00453	strA	COG3764	Sortase A	Involved in agglutination capacity
	LP309_01571	rqcH_2	COG1293	Ribosome quality control protein RqcH, contains fibronectin-(FbpA) binding domains	Implicated in the adherence to intestinal cells
	LP309_03295	LP309_03295	COG5295	MucBP domain-containing protein	Involved in mucus adhesion	63.6	7.7e-180	A0A430AFE9
	LP309_02932	LP309_02932	COG4932	Mucus-binding protein, LPXTG-motif cell wall anchor	Involved in mucus adhesion	54.1	0	F9USN7
	LP309_02916	LP309_02916	COG4932	Mucus-binding protein, LPXTG-motif cell wall anchor	Involved in mucus adhesion	59.7	0	F9USM7
	LP309_02312	psaA_1	COG0803	Manganese ABC transporter substrate-binding lipoprotein	Involved in mucus adhesion
	LP309_02802	LP309_02802	COG4932	Cell surface protein, LPXTG-motif cell wall anchor	Affinity for pericelular tissue components	80.2	0	F9US93
	LP309_02460	LP309_02460	COG3827	Cell surface adherence protein,collagen-binding domain, LPXTG-motif cell wall anchor	Affinity for pericelular tissue components	66.6	4.7e-154	F9UR97
	LP309_02453	LP309_02453	COG3827	Cell surface adherence protein,collagen-binding domain, LPXTG-motif cell wall anchor	Affinity for pericelular tissue components	56.9	0	F9UR90
	LP309_02843	psaA_2	COG0803	Manganese ABC transporter substrate-binding lipoprotein	Involved in mucus adhesion
	LP309_02200	LP309_02200	COG4932	MucBP domain-containing protein	Involved in mucus adhesion	88.8	0	F9UN47
	LP309_02047	glnH_2	COG0834	Glutamine-binding periplasmic protein	Involved in mucus adhesion
	LP309_01852	tuf	COG0050	Elongation factor Tu	Involved in mucus adhesion
	LP309_01749	dltA	COG1020	D-alanine--D-alanyl carrier protein ligase	Implicated in biofilm formation
	LP309_00197	rqcH_1	COG1293	Ribosome quality control protein RqcH, contains fibronectin-(FbpA) binding domains	Implicated in the adherence to intestinal cells
	LP309_03423	LP309_03423	COG3203	Mannose-specific adhesin, LPXTG-motif cell wall anchor	Involved in mucus adhesion	59.6	0	F9UN23
Acid stress resistance & bile salt tolerance	LP309_01393	opuCB	COG1174	Carnitine transport permease protein OpuCB	Play a role under conditions of osmotic stress
	LP309_00260	sasA_1	COG0642	Adaptive-response sensory-kinase SasA	Involve in sensivility to acid
	LP309_00790	uvrA_1	COG0178	UvrABC system protein A	Involved in nucleotide excision repair under low pH
	LP309_01005	clpC	COG0542	ATP-dependent Clp protease ATP-binding subunit ClpC	Involved in persistance capacity in gastrointestinal tract (GIT)
	LP309_00047	emrB_1	COG0477	Multidrug export protein EmrB	Can use to export bile salt
	LP309_00930	LP309_00930	COG1302	Alkaline shock protein 23	Play a role in pH homeostasis
	LP309_00018	oppA_1	COG4166	Oligopeptide-binding protein OppA	Involved in the recycling of the cell wall peptides
	LP309_01107	uvrA_2	COG0178	UvrABC system protein A	Involved in nucleotide excision repair under low pH
	LP309_00740	groL	COG0459	60 kDa chaperonin GroEL	Intervene in stress response
	LP309_00739	groS	COG0234	10 kDa chaperonin GroES	Intervene in stress response
	LP309_00474	oppA_2	COG4166	Periplasmic oligopeptide-binding protein	Involved in the recycling of the cell wall peptides
	LP309_01330	sasA_2	COG0642	Adaptive-response sensory-kinase SasA	Involve in sensivility to acid
	LP309_00081	yaaA	COG3022	Peroxide stress resistance protein YaaA	Involved in the cellular response to peroxide stress
	LP309_00066	pva1	COG3049	Penicillin V acylase family protein / choloylglycine hydrolase family protein	Resistance to bile salt	89.1	0	F9US85
	LP309_00973	emrB_2	COG0477	Multidrug export protein EmrB	Can use to export bile salt
	LP309_00798	oppA_3	COG4166	Oligopeptide-binding protein OppA	Involved in the recycling of the cell wall peptides
	LP309_03157	pva3	COG3049	Penicillin V acylase family protein / choloylglycine hydrolase family protein	Resistance to bile salt	92.4	0	F9UU48
	LP309_03033	mngB	COG0383	Mannosylglycerate hydrolase	Involved stress osmotic
	LP309_02364	sasA_3	COG0642	Adaptive-response sensory-kinase SasA	Involve in sensivility to acid
	LP309_2934	dps_1	COG0783	DNA protection during starvation protein	Involved in several types of stress adaptation
	LP309_02864	copA	COG2217	Copper-exporting P-type ATPase	Participes into homeostasis in the acid tolerance
	LP309_02796	lmrA	COG1132	Multidrug resistance ABC transporter ATP-binding and permease protein	Can use to export bile
	LP309_02746	uvrA_3	COG0178	UvrABC system protein A	Involved in nucleotide excision repair under low pH
	LP309_02677	emrB_3	COG0477	Multidrug export protein EmrB	Can use to export bile salt
	LP309_02731	emrB_4	COG0478	Multidrug export protein EmrB	Can use to export bile salt
	LP309_02446	pva2	COG3049	Penicillin V acylase family protein / choloylglycine hydrolase family protein	Resistance to bile salt	82.6	0	F9UR86
	LP309_02993	sasA_4	COG0642	Adaptive-response sensory-kinase SasA	Involve in sensivility to acid
	LP309_01607	msrA_1	COG0225	Peptide methionine sulfoxide reductase MsrA	Protection against oxidative damage
	LP309_01754	grpE	COG0576	Protein GrpE / cofactor	Intervene in stress response
	LP309_01753	dnaK	COG0443	Chaperone protein DnaK	Intervene in stress response
	LP309_01752	dnaJ	COG0484	Chaperone protein DnaJ	Intervene in stress response
	LP309_01749	dltA	COG1020	D-alanine--D-alanyl carrier protein ligase	Involve in sensivility to acid
	LP309_01746	dltD	COG3966	Protein DltD	Involved in resistance to bile salt
	LP309_01729	msrA_2	COG0225	Peptide methionine sulfoxide reductase MsrA	Protection against oxidative damage
	LP309_01608	msrB	COG0229	Peptide methionine sulfoxide reductase MsrB	Protection against oxidative damage
	LP309_02091	msrA_3	COG0225	Peptide methionine sulfoxide reductase MsrA	Protection against oxidative damage
gut microbiota modulation	LP309_00885	LP309_00885	COG1052	D-lactate dehydrogenase	Lactic acid production
	LP309_00479	ldh_1	COG0039	L-lactate dehydrogenase	Lactic acid production
	LP309_2703	ldhD	COG1052	D-lactate/D-glycerate dehydrogenase	Lactic acid production
	LP309_01879	ldh_2	COG0039	L-lactate dehydrogenase	Lactic acid production
	LP309_02307	ldh_3	COG0039	L-lactate dehydrogenase	Lactic acid production
	LP309_01784	LP309_01784	COG1052	D-lactate dehydrogenase	Lactic acid production
Vitamin biosynthesis
Tiamina	LP309_00107	thiE	COG0352	Thiamine-phosphate synthase	Belongs to the thiamine salvage pathway synthesis
	LP309_00106	thiD	COG0351	Hydroxymethylpyrimidine/phosphomethylpyrimidine kinase	Belongs to the thiamine salvage pathway synthesis
	LP309_00105	thiM	COG2145	Hydroxyethylthiazole kinase	Belongs to the thiamine salvage pathway synthesis
Riboflavin	LP309_01498	yitU	COG0561	5-amino-6-(5-phospho-D-ribitylamino)uracil phosphatase YitU	Involved in Riboflavin biosynthesis
	LP309_01219	ribH	COG0054	6,7-dimethyl-8-ribityllumazine synthase	Involved in Riboflavin biosynthesis
	LP309_01218	ribBA	COG0108	Riboflavin biosynthesis protein RibBA	Involved in Riboflavin biosynthesis
	LP309_01217	ribE	COG0307	Riboflavin synthase	Involved in Riboflavin biosynthesis
	LP309_01216	ribD	COG0117	Riboflavin biosynthesis protein RibD	Involved in Riboflavin biosynthesis
	LP309_00864	ribC1	COG0196	FAD synthase	Involved in Riboflavin biosynthesis	68.9	7.1e-130	F9UM64
	LP309_00822	ywpJ	COG0561	Phosphatase YwpJ	Involved in Riboflavin biosynthesis
	LP309_00424	LP309_00424	COG0561	Hydrolase, HAD superfamily, Cof family	Involved in Riboflavin biosynthesis	91.4	8.2e-176	F9UKV8
	LP309_00358	yidA_1	COG0561	Sugar phosphatase YidA	Involved in Riboflavin biosynthesis
	LP309_02087	yidA_2	COG0561	Sugar phosphatase YidA	Involved in Riboflavin biosynthesis
	LP309_01757	ribF	COG0196	Bifunctional riboflavin kinase/FMN adenylyltransferase	Involved in Riboflavin biosynthesis
Folate	LP309_01356	fthC	COG0212	5-formyltetrahydrofolate cyclo-ligase[...]	Tetrahydrofolate biosynthesis	77.7	1.1e-103	F9UNU9
	LP309_01218	ribBA	COG0108	Riboflavin biosynthesis protein RibBA	Tetrahydrofolate biosynthesis
	Lp309_01174	yitJ	COG0646	Bifunctional homocysteine S-methyltransferase/5,10-methylenetetrahydrofolate reductase	Tetrahydrofolate biosynthesis
	LP309_00157	folT	COG3275	Folate transporter FolT	Tetrahydrofolate biosynthesis
	LP309_03101	folB	COG1539	Dihydroneopterin aldolase	Tetrahydrofolate biosynthesis
	LP309_03100	folK	COG0801	2-amino-4-hydroxy-6-hydroxymethyldihydropteridine pyrophosphokinase	Tetrahydrofolate biosynthesis
	LP309_03099	folE	COG0302	GTP cyclohydrolase 1	Tetrahydrofolate biosynthesis
	LP309_02056	fpgS_1	COG0285	Folylpolyglutamate synthase	Tetrahydrofolate biosynthesis
	LP309_03096	folP	COG0294	Dihydropteroate synthase	Tetrahydrofolate biosynthesis	95	0	F9UTI2
	LP309_03098	fpgS_2	COG0285	Folylpolyglutamate synthase	Tetrahydrofolate biosynthesis
	LP309_01632	thyA	COG0207	Thymidylate synthase	Tetrahydrofolate biosynthesis
	LP309_01631	dfrA	COG0262	Dihydrofolate reductase	Tetrahydrofolate biosynthesis
Vit b5	LP309_00325	panE_1	COG1893	2-dehydropantoate 2-reductase	Pantothenate biosynthesis
	LP309_02393	panE_2	COG1893	2-dehydropantoate 2-reductase	Pantothenate biosynthesis
	LP309_02638	panE_3	COG1893	2-dehydropantoate 2-reductase	Pantothenate biosynthesis
	LP309_02329	ilvE	COG0115	Branched-chain-amino-acid aminotransferase	Pantothenate biosynthesis
Vit b6	LP309_00190	serC	COG1932	Phosphoserine aminotransferase	Pyridoxal-P biosynthesis
Vit k2	LP309_03205	menG	COG2226	Demethylmenaquinone methyltransferase	Menaquinone biosynthesis
Exopolysacharides production
Cluster1	LP309_01840	cps4A	COG3944	Capsular polysaccharide biosynthesis protein CpsC	Implicated in EPS production	74.6	1.3e-123	F9UQ55
	LP309_01839	ywqD_1	COG0489	Tyrosine-protein kinase YwqD	Implicated in EPS production
	LP309_01838	ywqD_2	COG0490	Tyrosine-protein kinase YwqD	Implicated in EPS production
	LP309_01837	ywqE	COG4464	Tyrosine-protein phosphatase YwqE	Implicated in EPS production
	LP309_01836	wbgU	COG0451	UDP-N-acetylglucosamine 4-epimerase	Implicated in EPS production
	LP309_01835	cps4E	COG2148	Polysaccharide biosynthesis polyprenyl glycosylphosphotransferase	Implicated in EPS production	77.4	2.8e-133	F9UQ51
	LP309_01834	wbnH	COG0438	O-antigen biosynthesis glycosyltransferase WbnH	Implicated in EPS production
	LP309_01833	glgA_2	COG0438	Glycogen synthase	Implicated in EPS production
	LP309_01832	cps4H		Polysaccharide polymerase	Implicated in EPS production	60.4	9.2e-11	F9UQ48
	LP309_01831	LP309_01831	COG2826	IS30 family transposase ISSlu1	Implicated in EPS production
	LP309_01830	cps4H		Polysaccharide polymerase	Implicated in EPS production	71.2	0	F9UQ48
	LP309_01829	cps4I	COG1215	Glycosyltransferase, family 2 (GT2)	Implicated in EPS production	66.9	9.6e-143	F9UQ47
	LP309_01828	cps4J	COG2244	Polysaccharide repeat unit transporter (Flippase)	Implicated in EPS production	72.9	0	F9UQ46
Cluster2(plasmid)	LP309_03316	glf_1	COG0562	UDP-galactopyranose mutase	Implicated in EPS production
	LP309_03315	LP309_03315		UDP-galactopyranose mutase	Implicated in EPS production	79.3	5.4e-14	A0A0R1UBX2
	LP309_03314	glf_2	COG0562	UDP-galactopyranose mutase	Implicated in EPS production
	LP309_03313	wecA	COG2148	UDP-N-acetylgalactosamine-undecaprenyl-phosphate N-acetylgalactosaminephosphotransferase	Implicated in EPS production
	LP309_03312	cpsF	COG0707	UDP-N-acetylglucosamine:LPS N-acetylglucosamine transferase	Implicated in EPS production	98.7	7.5e-105	J9W567
	LP309_03311	cpsG		Glycosyl transferase family protein	Implicated in EPS production	97	3.4e-115	J9W9L3
	LP309_03310	epsQ		Glycosyltransferase	Implicated in EPS production	99.2	6e-180	J9WBY7
	LP309_03309	arnC		Undecaprenyl-phosphate 4-deoxy-4-formamido-L-arabinose transferase	Implicated in EPS production
	LP309_03308	cps2A	COG3944	Capsular polysaccharide biosynthesis protein CpsC	Implicated in EPS production	94.5	2.8e-166	F9UMZ5
	LP309_03307	ywqD	COG0489	Tyrosine-protein kinase YwqD	Implicated in EPS production
	LP309_03306	ywqE	COG4464	Tyrosine-protein phosphatase YwqE	Implicated in EPS production
	LP309_03305	epsP		Putative polysaccharide repeating unit polymerase	Implicated in EPS production	95.3	0	J9W572
	LP309_03304	tarI_2		Ribitol-5-phosphate cytidylyltransferase	Implicated in EPS production
	LP309_03303	strE	COG1088	dTDP-glucose 4,6-dehydratase	Implicated in EPS production
Carbohydrates metabolism	LP309_01517	galK	COG0153	Galactokinase	Involved in the galactose metabolic pathway (Leloir pathway)
	LP309_01508	LP309_01508	COG2017	Maltose epimerase	Participates in starch and sucrose metabolism
	LP309_00172	malP_1	COG1554	Maltose phosphorylase	Participates in starch and sucrose metabolism
	LP309_00965	LP309_00965	COG3408	Glycosyl hydrolase family 78 alpha-rhamnosidase N-terminal domain-containing protein	Hydrolysis of terminal non-reducing alpha-L-rhamnose residues in alpha-L-rhamnosides	76.5	3.1e-95	F9UMD3
	LP309_00914	bglH	COG2723	Aryl-phospho-beta-D-glucosidase BglH	Catalyzes the hydrolysis of aryl-phospho-beta-D-glucosides
	LP309_00768	ydaJ	COG3405	glycosyl hydrolase family 8 / celullase, chitinase, xylanase	Hydrolysis of the 1,4-beta-D-glycosidic linkages in cellulose, hemicellulose, lichenin or xylan	69.6	0	A0A660DYL5
	LP309_00725	galE_1	COG1087	UDP-glucose 4-epimerase	Involved in the galactose metabolic pathway (Leloir pathway)
	LP309_00387	bglA_1	COG2730	Aryl-phospho-beta-D-glucosidase BglA	Catalyzes the hydrolysis of aryl-phospho-beta-D-glucosides.
	LP309_00241	treA	COG0366	Trehalose-6-phosphate hydrolase	Hydrolyze the alpha-1,6 linkage in starch, glycogen, and the oligosaccharides
	LP309_00165	malL_1	COG0366	Oligo-1,6-glucosidase	Hydrolyze the alpha-1,6 linkage in starch, glycogen, and the oligosaccharides
	LP309_00179	malL_2	COG0366	Oligo-1,6-glucosidase	Hydrolyze the alpha-1,6 linkage in starch, glycogen, and the oligosaccharides
	LP309_00177	scrB	COG1621	Sucrose-6-phosphate hydrolase	Hydrolyze the sucrose disaccharide
	LP309_00170	glgE	COG0366	Alpha-1,4-glucan:maltose-1-phosphate maltosyltransferase	Glycogen debranching enzyme, glucanotransferase domain
	LP309_00182	malL_3	COG0366	Oligo-1,6-glucosidase	Hydrolyze the alpha-1,6 linkage in starch, glycogen, and the oligosaccharides
	LP309_00027	trePP	COG1554	Trehalose 6-phosphate phosphorylase	Hydrolyze alpha'-trehalose 6-phosphate in two glucoses,
	LP309_00024	apu	COG0366	Amylopullulanase	Hydrolyze different polymeric substrates (starches)
	LP309_00023	glgP	COG0058	Glycogen phosphorylase	Breaks up glycogen into glucose subunits
	LP309_02440	xynY_1	COG2382	Endo-1,4-beta-xylanase Y	Endohydrolysis of (1->4)-beta-D-xylosidic linkages in xylans
	LP309_03234	ganA	COG1874	Beta-galactosidase GanA	Involved in the galactose metabolic pathway (Leloir pathway)
	LP309_03233	lacS	COG2190	Lactose permease	Implicated in lactose transport into the cellular interior
	LP309_02970	galE_2	COG1087	UDP-glucose 4-epimerase	Involved in the galactose metabolic pathway (Leloir pathway)
	LP309_02629	bglA_2	COG2723	Aryl-phospho-beta-D-glucosidase BglA	Hydrolyzes several phospho-beta-D-glucosides, but not their non-phosphorylated forms
	LP309_02835	bglC	COG2723	Aryl-phospho-beta-D-glucosidase BglC	Catalyzes the hydrolysis of aryl-phospho-beta-D-glucosides.
	LP309_02630	bglA_3	COG2723	Aryl-phospho-beta-D-glucosidase BglA	Hydrolyzes several phospho-beta-D-glucosides, but not their non-phosphorylated forms
	LP309_02944	bglA_4	COG2723	Aryl-phospho-beta-D-glucosidase BglA	Hydrolyzes several phospho-beta-D-glucosides, but not their non-phosphorylated forms
	LP309_02604	bbmA	COG0366	Intracellular maltogenic amylase	Hydrolyzed cyclodextrin or starch to maltose and glucose
	LP309_02250	iolU_1	COG0673	scyllo-inositol 2-dehydrogenase (NADP(+)) IolU	Inositol phosphate metabolism, putative phytase activity
	LP309_02237	LP309_02237	COG0726	Polysaccharide deacetylase	May deacetylate chitin	55.4	3.9e-96	A0A2V1N007
	LP309_02280	iolU_2	COG0673	scyllo-inositol 2-dehydrogenase (NADP(+)) IolU	Inositol phosphate metabolism, putative phytase activity
	LP309_02471	iolU_3	COG0673	scyllo-inositol 2-dehydrogenase (NADP(+)) IolU	Inositol phosphate metabolism, putative phytase activity
	LP309_01877	suhB	COG0483	Fructose-1,6-bisphosphatase/inositol-1-monophosphatase	Inositol phosphate metabolism, putative phytase activity
Degradation of phenolic compounds	LP309_00988	LP309_00988	COG0657	Lipase/esterase	Involved in the degradation and metabolism of phenolic compounds	85.6	9.7e-167	F9UMI7
	LP309_00962	aes_1	COG0657	Acetyl esterase	Involved in the degradation and metabolism of phenolic compounds
	LP309_00813	est	COG1647	Carboxylesterase	Involved in the degradation and metabolism of phenolic compounds
	LP309_03240	padC	COG3479	Phenolic acid decarboxylase PadC	Involved in the degradation and metabolism of phenolic compounds
	LP309_03239	padR	COG1695	Transcriptional regulator of phenolic acid metabolism, PadR family	Involved in the degradation and metabolism of phenolic compounds	89	1.2e-115	F9ULL1
	LP309_2781	tanL	COG0657	Tannase	Involved in the degradation and metabolism of phenolic compounds	71.7	0	F9US92
	LP309_02153	aes_2	COG0657	Acetyl esterase	Involved in the degradation and metabolism of phenolic compounds
	LP309_2754	LP309_2754	COG0657	Lipase/esterase	Involved in the degradation and metabolism of phenolic compounds	79.3	3.4e-162	F9US10
	LP309_01629	LP309_01629	COG2755	Extracellular lipase/acylhydrolase with GDSL-like motif	Involved in the degradation and metabolism of phenolic compounds	88.5	0	F9UPJ7

## Sheet: Table S4
Table S4. Genes identified by automatic and manual annotation involved in plasmid replication and mobilization in the genome of L. pentosus LP309
Plasmid Name	Locus	Protein name
Plasmid1	LP309_03330	Relaxase MobL
	LP309_03345	Conjugation-related ATPase
	LP309_03349	Plasmid replication protein
	LP309_03354	DNA-directed RNA polymerase beta subunit
	LP309_03358	Conjugal transfer protein TraG
Plasmid2	LP309_03370	Replication initiation protein RepA
	LP309_03371	Replication protein B
	LP309_03395	Trsl family conjugation protein
	LP309_03396	MobQ family relaxase
	LP309_03402	Replication initiator protein A
	LP309_03407	Copy number control protein
	LP309_03408	CopG family transcriptional regulator
	LP309_03410	DNA invertase Pin, Recombinase family protein
Plasmid3	LP309_03446	Replication-associated protein RepC
	LP309_03447	Replication protein RepB/ParA family protein
	LP309_03451	Plasmid replication initiation protein
	LP309_03467	plasmid mobilization protein, RelB
	LP309_03471	Chromosome partition protein Smc
Plasmid4	LP309_03481	Replication initiator protein A
	LP309_03487	MobQ family relaxase
	LP309_03499	Chromosome partitioning protein ParA
Plasmid5	LP309_03504	Bacterial mobilization protein MobC
	LP309_03505	Relaxase
	LP309_03506	Replication initiation protein RepA
Plasmid6	LP309_03517	DNA recombinase
	LP309_03519	Replication protein
	LP309_03521	Replication protein A
Plasmid7	LP309_03527	Replication protein
	LP309_03530	MobV family relaxase
	LP309_03531	Protein RepA
	LP309_03532	Replication protein RepB
	LP309_03533	Mobilization protein
Plasmid8	LP309_03534	Replication protein RepB
	LP309_03535	Copy-number control protein, copG family
